# Supplementary material for: Combination of Optical Biopsy with Patient Data for Improvement of Skin Tumor Identification
Source: Diagnostics (Basel). 2022 Oct 15;12(10):2503. doi: 10.3390/diagnostics12102503 (PMC9600416; doi:10.3390/diagnostics12102503)
Supplement: Supplementary file 1 [file diagnostics-12-02503-s001.zip]

Archive with 1 entries (1 files):
- diagnostics-1931276-supplementary.pdf
